# Supplementary material for: Gut microbiota shape the inflammatory response in mice with an epithelial defect
Source: Gut Microbes. 2021 Feb 28;13(1):1887720. doi: 10.1080/19490976.2021.1887720 (PMC7928202; doi:10.1080/19490976.2021.1887720)
Supplement: Supplemental Material [file KGMI_A_1887720_SM5617.zip]

Archive with 3 entries (2 files):
- Supplementary information/
- Supplementary information/Supplemental figure legends and table.docx
- Supplementary information/Supplementary figures.pdf
